# Supplementary material for: Conflicting effects of atazanavir therapy on atherosclerotic risk factors in stable HIV patients: A randomized trial of regimen switch to atazanavir
Source: PLoS One. 2017 Oct 12;12(10):e0181993. doi: 10.1371/journal.pone.0181993 (PMC5638209; doi:10.1371/journal.pone.0181993)
Supplement: S3 File — This is a limited dataset from the study. (XLSX) [file pone.0181993.s003.xlsx]

## Sheet: Sheet1
Subject	Aim	TxGroup	Age	Gender	Hispanic	Race	Height(cm)	Weight(kg)	BMI	SBP	DBP	HR	MAP	PlasmaHIV-1RNA(copies/ml)	D1ALK	D1AST	D1ALT	D1GGT	D1TBILI	D1DBILI	D1IBILI	D1TP	D1ALB	D1LDH	D1CPK	D1BICAR	D1BUN	D1CA	D1CL	D1PHOS	D1CRE	D1MG	D1K	D1NA	D1HSCRP	D1TotaLCHL	D1LDL	D1HDL	D1TRI	D1HgB	D1HCT	D1WBC	D1PLT	D1eGFR	D1INTBL	D1MAXBL	D1AVEBL	D1INTRH	D1MAXRH
Aim2-1	2	2	52	0	0	2	172.72	66.22	22.1975	105	71	66	81	20	97	61	45	147	1.9	0.4	1.5	7.9	4.3	141	75	23	7	9.5	99	4	0.66	2.1	3.8	139		219	127	57	175	13.4	39.3	8.12	253	104.23	0.1261	0.7159	0.1383	0.9458	1.625
Aim2-2	2	2	45	1	0	1	172.72	74.84	25.087	111	69	76	76	20	90	14	13	26	0.3	0.1	0.2	7.4	4.1	158	205	26	7	9.3	100	3.3	0.89	2.1	4.1	139		138	84	29	124	13.6	39.5	5.5	259	110.95	0.2988	1.0341	0.3907	1.1763	2.3571
Aim2-3	2	2	51	0	0	2	162.25	66.68	25.3295	133	86	65	103	20	78	14	11	10	1.5	0.3	1.2	6.8	3.7	160	68	26	8	9	103	2.5	0.84	1.7	4.2	138	3.5	161	74	68	9.6	12.4	38.4	6.03	236	83.4	0.0706	0.4318	0.0722	0.8951	1.75
Aim2-4	2	2	58	1	0	1	190	94.5	26.1773	118	62	51	72	20	60	24	23	22	1.5	0.3	1.2	6.7	4	183	116	30	15	8.8	97	3	1	2	3.5	137	0.5	184	79	95	50	14.1	40.5	5.48	149	109.28	0.148	0.875	0.1106	1.2357	1.8
Aim2-6	2	2	46	1	0	1	179.07	99.34	30.9798	121	80	56	92	20	88	48	57	159	1.1	0.2	0.9	6.7	4	210	588	23	18	9.2	101	3.7	0.91	2	3.9	138	1.1	203	134	41	138	15.2	44	6.45	239	142.46	0.2974	0.6705	0.2699	1.1761	1.5636
Aim2-7	2	2	60	1	0	2	176	61.69	19.9154	96	67	58	74	20	69	25	27	23	1.4	0.2	1.2	7	4.1	140	161	14	14	8.8	104	2.9	1.09	1.9	4.1	139	0.4	152	107	38	90	14.6	40.8	4.41	234	62.88	0.1077	0.5	0.1093	0.6824	1.2143
Aim2-8	2	2	58	1	0	1	182.25	62.6	18.8469	159	97	71	119	20	120	23	27	23	3.2	0.4	2.8	7.2	4.3	234	74	27	22	9.3	100	3	1.12	2.4	4.3	137	0.5	202	133	50	97	14.1	41.7	8.07	230	63.66	0.0467	0.2727	0.0534	0.5054	0.9643
Aim2-9	2	2	45	1	0	2	177.2	71.67	22.825	109	63	61	75	72	100	21	15	33	3.2	0.2	3	7.7	4.3		202	28	14	9.1	102	3.3	0.95	2.2	4	139	2.5	124	60	51	65	13.3	40.4	4.84	206	99.54	0.1511	0.7931	0.2008	0.5609	1.3214
Aim2-10	2	2	53	1	1	4	175.9	83.46	26.9741	134	73	53	92	20	117	54	74	48	2.1	0.3	1.8	7.6	4.2	159	65	27	15	9.6	101	2.6	1.05	2	3.6	138	1.3	93	32	46	78	15.6	44.9	6.98	245	204.75	0.0805	0.5	0.075	0.6007	0.9464
Aim2-11	2	2	49	1	0	1	183.52	92.97	27.6043	129	72	61	85	93	60	20	23	13	1.9	0.2	1.7	7.8	4.3	208	107	24	25	8.9	103	2.4	0.99	2	4.4	137	0.7	199	40	145	72	14.3	41.4	4.49	174	118.71	0.0785	0.5114	0.0815	0.4292	0.7027
Aim2-12	2	2	57	0	0	2	156.21	86.64	35.5059	144	97	62	119	53	90	23	16	11	1.7	0.2	1.5	7.6	4	223	152	27	14	9.5	105	3.3	0.81	2.1	4.2	142	2.9	192	117	53	109	11.8	36.6	5.88	298	104.8	0.0651	0.3068	0.0628	0.6577	0.9464
Aim2-13	2	2	49	1	1	4	176.53	90.72	29.1116	148	97	64	113	88	99	13	14	23	1.6	0.2	1.4	7.1	3.7	163	93	24	16	8.6	107	2.7	1.17	2.1	4.5	139	9.6	147	89	35	116	12.9	39.9	6.94	208	98	0.1413	0.875	0.2057	0.8024	1.8571
Aim2-14	2	2	47	1	1	1	180	91.17	28.1389	145	101	68	116	28	111	28	36	29	1.5	0.2	1.3	8.1	4.5	160	130	22	19	8.9	101	2.5	0.83	2	3.7	139	0.4	170	100	45	124	16	47.3	6.82	251	141.88	0.1603	0.5568	0.2	1.0674	1.6964
Aim2-15	2	2	50	1	0	1	177.17	68.49	21.8196	115	73	80	86	75	92	21	17	22	1.6	0.2	1.4	7.2	4.4	144	199	30	22	9.3	100	2.3	1.19	2.3	4	139	0.4	168	104	47	87	15	43.8	5	238	71.95	0.0617	0.4886	0.083	0.4694	1.0536
Aim2-16	2	2	59	1	0	1	172.72	84.37	28.2815	123	78	72	89	20	85	22	19	17	0.8	<0.2	0.7	7	4.4	139	198	27	20	9.1	103	3.1	0.99	2.1	4.3	138	0.3	225	145	49	157	15.2	43.6	4.88	193	95.87	0.2631	0.75	0.2863	0.7378	1.3929
Aim2-17	2	2	48	1	0	2	176.53	90.49	29.0378	155	96	63	113	26	94	57	119	128	3.2	0.2	3	7.7	4.4	200	392	28	8	8.9	101	3.1	0.96	2.2	3.7	137	1.2	127	50	59	88	13	36	4	150	120.44	0.0918	0.7614	0.1306	1.0974	1.875
Aim2-18	2	2	58	1	0	1	180.34	83.01	25.5239	120	79	76	91	20	102	24	38	26	1.5	0.2	1.3	7.8	4.5	183	61	26	14	9.6	95	3	1.25	2.1	4.2	136	2.8	147	74	31	208	15.9	44	11.68	347	75.63	0.1358	0.5341	0.1742	0.5691	1.2143
Aim2-19	2	2	67	1	0	1	182.88	80.74	24.1411	153	95	67	114	47	103	23	21	22	3	0.3	2.7	6.6	4.6	176	204	27	17	9.3	101	2.2	1.08	2.1	4.1	139	1.8	167	94	45	141	13.9	42.3	4.08	120	75.8	0.0932	0.5795	0.0946	0.6278	1.0536
Aim2-20	2	2	49	0	0	1	160.02	82.1	32.0623	125	79	61	95	20	95	30	29	36	1.6	0.2	1.4	7.6	4.3	226	144	27	8	8.9	101	3.1	0.97	2	3.9	139	3.9	234	152	46	180	15.3	47.2	8.48	183	90.93	0.17	0.5227	0.185	0.4517	0.875
Aim2-21	2	2	47	1	0	1	117.17	74.39	54.1853	108	64	56	74	20	66	53	84	43	3.6	0.4	3.2	7.8	4.4	142	107	25	22	9.2	101	3	1.05	2.1	4.3	138	1.4	187	126	33	140	16.2	45.7	6	96	91.51	0.3919	0.8523	0.3862	1.0691	1.6786
Aim2-22	2	2	48	1	0	2	172.72	86.18	28.8882	130	91	73	103	75	115	25	25	36	1.1	0.2	0.9	8	4.1	164	360	24	13	9	102	3.7	1.18	1.9	4	137		164	102	45	86	13.3	40.8	5.08	196	112.92	0.1812	0.4917	0.2416	0.5059	0.971
Aim2-23	2	2	69	1	0	1	184.15	94.35	27.8226	103	77	78	87	20	76	19	19	18	1.5	0.2	1.3	6.2	4	166	118	26	13	8.9	102	2.1	0.9	2.2	3.8	138	0.2	151	94	38	96	14.8	43.6	4.47	161	101.91	0.0858	0.3388	0.0877	0.6373	0.9333
Aim2-24	2	2	52	1	0	2	177.17	94.8	30.2015	115	76	55	88	41	107	38	58	72	1.5	0.2	1.3	7.9	4.2	145	187	25	22	8.9	105	3.2	1.5	2.4	4.3	138	2	160	79	27	272	14.9	43.8	6.35	178	93.47	0.1805	0.6092	0.1717	1.1211	1.7818
Aim2-25	2	2	51	1	0	1	177.8	100.24	31.7086	121	73	56	87	56	87	31	44	30	2.2	0.2	2	7.2	4.4	179	194	23	14	9.4	103	2.7	1.06	2.1	4.1	139	1.5	190	87	37	332	14.1	42.4	8.2	230	116.9	0.2385	0.7706	0.2496	1.3232	1.7576
Aim2-26	2	2	50	1	0	1	182.88	88.45	26.4463	115	69	52	83	20	74	14	11	20	3.9	0.3	3.6	6.8	4.5	131	114	26	12	9.2	105	3.3	1.18	2.1	3.9	141	1.1		111			14.8	44.2	7.26	223	93.7	0.1571	0.5	0.1276	0.8873	1.0825
Aim2-28	2	2	47	1	0	1	184.15	78.47	23.1398	125	83	82	95	20	101	26	19	29	4.3	0.3	4	8.1	4.4	328	111	26	21	9.5	97	3.5	0.95	2	4.5	139	4.6	209	118	47	219	15.7	45.6	7.51	221	106.69	0.074	0.3265	0.1071	0.3717	0.8116
Aim2-29	2	2	46	1	1	4	166.4	79.4	28.6757	141	87	72	103	20	74	32	32	24	2.1	0.3	1.8	7.4	4.3	201	284	26	19	9.1	100	3.6	0.78	2	3.7	140	3.8	159	75	49	176	13.9	41.7	7.6	199	132.9	0.2029	0.6633	0.2273	0.7171	1.3385
Aim2-30	2	2	54	1	0	1	177.8	93.44	29.5576	124	82	62	96	89	92	34	25	28	1.2	0.2	1	7.4	4.4		233	24	24	9.1	103	3.3	0.94	2.1	4.3	137	0.2	155	88	49	160	17.1	48.3	3.82	151	118.68	0.1911	0.602	0.2013	1.0607	1.5231
Aim2-31	2	2	50	1	0	2	185.42	102.06	29.6854	130	78	82	93	29	122	22	30	42	1.1	<0.2	1.1	7.3	4.3	146	178	25	10	10.1	102	2.3	1.06	2.2	3.9	139	3	210	155	34	192	15.3	44.6	10.23	221	145.63	0.1651	0.6939	0.2245	0.7985	1.5303
Aim2-32	2	2	64	1	0	1	177.8	111.58	35.2958	116	68	52	83	20	51	14	12	16	1.4	0.2	1.2	6.9	4.3	124	77	24	23	9.2	103	2.8	1.05	2.2	3.7	138	0.4	161	92	44	123	14	41.4	3.9	111	112.17	0.1843	0.8144	0.1635	0.9087	1.5781
Aim1-01	1	1	62	1	0	2	168.91	71.21	24.9592	119	73	57	87	56	52	24	29	26	0.3	0.1	0.2	7.7	4.4	129	233	23	17	8.9	103	2.9	1.58	2	3.7	138	1.2	186	123	20	216	12.7	36	6.69	171	48.83	0.2299	0.7273	0.2171	0.6187	1.1786
Aim1-02	1	0	56	1	0	2	185.42	75.75	22.0328	130	76	75	91	20	65	19	14	35	0.2	0.1	0.1	7.6	4.3	164	172	21	15	9.7	104	3.2	0.96	2.2	3.9	137	0.8	189	118	55	102	12.5	36.3	8.3	160	86.54	0.1583	0.6364	0.1764	0.4428	0.9455
Aim1-03	1	1	63	1	0	2	180.34	90.72	27.8945	138	80	72	96	20	98	27	23	141	0.3	0.1	0.2	8	4.2	176	269	28	12	9.7	98	3.4	0.96	2	4	137	3.6	167	94	60	117	14.4	41.3	5.02	217	101.06	0.1192	0.5977	0.1515	0.583	1.2545
Aim1-04	1	0	62	0	0	1	165.1	68.04	24.9615	137	70	59	96	25	113	91	22	19	0.4	0.1	0.3	8.4	4.9	188	96	26	18	10.5	100	3	0.86	2.4	4.4	137	0.7	182	72	40	352	14.3	41.7	5.88	170	72.85	0.103	0.75	0.1015	0.7314	1.375
Aim1-05	1	0	52	0	0	2	174	54.43	17.9779	150	95	102	113	20	136	28	18	74	0.2	0.1	0.1	10	3.7	223	74	28	12	9.1	102	4	0.84	2	4.1	135	10.1	141	81	46	86	11.7	35.4	3.37	182	67.31	0.0813	0.5227	0.1242	0.3802	1.0182
Aim1-06	1	1	52	1	0	1	172.7	77.1	25.8505	144	85	55	97	20	78	59	108	33	0.5	0.1	0.4	7.1	4.2	171	118	26	16	9.1	105	2.8	0.96	2.1	4.1	141	1.5	201	125	56	104	13.9	39.8	3.84	161	98.2	0.1157	0.6364	0.1101	1.2193	1.875
Aim1-07	1	0	47	1	0	1	168.25	72.58	25.6393	127	69	71	84	20	38	21	33	17	0.3	0.1	0.2	7.1	4.7	130	89	27	22	9.6	104	2.1	1.06	22	4.2	141	0.6	197	140	34	123	143	41.1	3.86	244	88.44	0.185	0.8182	0.2103	0.8426	1.6
Aim1-08	1	1	45	1	0	1	183.52	83.9	24.9112	138	73	60	90	20	121	57	129	171	0.3	0.1	0.2	7.5	4.2	154	93	28	13	93	103	2.7	0.78	2.1	3.6	140	0.2	179	113	52	53	14	39.6	7.63	395	141.9	0.2152	0.9432	0.2016	1.5546	2.25
Aim1-09	1	0	52	1	0	3	170.18	63.96	22.0847	121	79	67	90	20	47	22	44	83	0.7	0.2	0.5	8.3	4.3	122	69	2.3	15	8.5	99	1.5	0.92	1.9	3.4	137	2.3	164	70	30	319	11.8	37	8.8	278	84.97	0.1814	0.6477	0.2022	0.6647	1.2
Aim1-10	1	1	67	1	0	1	173.99	113.39	37.4564	148	92	54	111	20	83	31	36	61	0.3	0.1	0.2	7	4.4	163	78	23	20	9.4	104	2.3	0.96	2.1	4	140	1.3	201	126	47	142	16	46.8	7.15	168	119.75	0.1556	0.459	0.1469	1.5118	2.2545
Aim1-11	1	0	51	0	0	1	155.6	56.3	23.2535	110	65	62	83	20	86	32	39	18	0.4	0.1	0.3	7.2	4.6	174	146	27	14	9.8	101	3.8	0.62	2.1	4.1	140	0.4	161	83	62	78	14.2	41.9	5.87	174	95.4	0.0525	0.3068	0.0575	0.6749	1.1636
Aim1-12	1	1	48	0	0	2	154.94	64.41	26.8303	112	69	66	79	49	110	20	16	35	0.2	0.1	0.1	7.7	4.3	178	183	22	15	9.1	105	3.8	0.97	2.2	3.9	138	2.6	228	157	50	107	12.2	34.7	4.8	215	72.12	0.0611	0.5	0.0761	0.5958	1.0682
Aim1-13	1	1	48	1	0	2	177.8	86.64	27.4066	128	83	77	96	26	139	32	38	327	0.2	0.1	0.1	7.9	4.1	194	175	26	12	8.8	102	2.3	1.06	2.1	4	138	2	161	53	49	293	15.8	45.9	7.75	254	104.44	0.17	0.4659	0.2218	0.3505	0.734
Aim1-14	1	0	53	1	0	1	180.98	95.71	29.2211	123	81	55	100	20	82	19	24	17	0.2	0.1	0.1	7.2	4.4	140	79	23	23	9.1	100	2.7	0.81	2	3.9	137	5.3	217	143	57	86	14.6	42.6	5.73	238	142.77	0.1775	0.5114	0.1844	0.8098	1.1071
Aim1-15	1	1	53	0	0	2	158.12	93.89	37.5531	113	67	82	78	26	94	18	15	27	0.2	0.1	0.1	7.7	4	132	130	28	16	9.7	104	3.1	0.89	2.1	4.4	139	11.4	175	100	57	89	13.9	42.4	3.83	221	108.35	0.1825	0.7045	0.2489	0.5119	1.0536
Aim1-17	1	0	47	0	0	2	175.26	111.81	36.4011	124	75	66	91	20	66	14	14	31	0.4	0.1	0.3	7.4	4.1	135	132	25	16	9.3	105	3.3	0.86	2.1	3.2	142	10.2	161	90	30	204	11.9	36.6	9.16	219	142.74	0.2	0.6364	0.216	0.7867	1.5102
Aim1-19	1	1	61	1	0	1	173.99	70.31	23.2257	107	74	50	85	24	125	30	35	57	0.5	0.1	0.4	7.1	4.3	119	84	29	13	9.1	102	3.6	1.14	2.4	4.2	140	0.7	213	133	33	236	15.8	44.7	5.4	215	67.67	0.0988	0.5455	0.0804	0.4626	0.8909
Aim1-20	1	1	45	1	1	4	177.165	71.214	22.6887	114	69	66	81	20	227	28	40	852	0.3	0.1	0.2	6.7	4	224	78	28	11	9	101	2.2	0.8	2.1	4.2	140	6.9	168	84	57	136	13.8	41	7.96	176	79.6	0.1176	0.4659	0.1311	0.5832	1.0536
Aim1-21	1	0	64	1	0	1	174.625	90.7185	29.7497	136	79	50	99	20	66	23	42	46	0.4	0.1	0.3	6.9	4.5	172	114	26	17	9.1	106	2.9	0.75	1.9	4.2	143	0.6	199	111	56	159	13.3	39.3	5.22	182	127.65	0.0963	0.5455	0.0839	0.9601	1.4286
Aim1-22	1	0	52	0	1	2	160.7	87.1	33.7277	125	63	48	81	20	138	25	31	62	0.6	0.1	0.5	7.8	4.2	246	81	26	11	9.5	97	3.5	0.91	2.1	3.9	137	7.2	209	105	59	227	13	39.9	6.43	352	99.43	0.2287	0.8182	0.1862	0.6934	1.2321
Aim1-23	1	1	52	1	0	1	186.055	108.409	31.3172	129	83	55	95	22	92	26	37	62	0.6	0.1	0.5	7.7	5	170	89	29	19	9.8	97	3.2	1.03	1.9	3.3	139	2.1	171		31	173	15.5	45.1	3.78	122	128.64	0.1505	0.625	0.1472	1.1079	1.5
Aim1-24	1	1	55	0	0	2	168	89.8113	31.8209	192	87	71	122	20	86	22	25	39	0.3	0.1	0.2	7.8	4.5	208	251	30	16	9.3	103	4.3	0.76	1.7	4.3	141	6.9	196	98	64	172	12.6	36.6	4.62	211	115.92	0.0463	0.3523	0.0577	0.155	0.3036
Aim1-25	1	0	51	1	0	2	172.72	74.84	25.087	164	88	54	107	20	97	35	27	30	0.3	0.1	0.2	7.9	4.8	181	235	23	14	9.2	102	3.8	0.97	1.9	3.9	136	0.8	189	124	37	139	12.7	37.9	8.77	203	95.37	0.0997	0.5341	0.0955	0.7336	1.2321
Aim1-27	1	1	46	1	0	1	185.42	74.8	21.7565	111	66	64	77	20	50	16	18	21	0.4	0.1	0.3	7.3	4.4	159	134	29	16	9.1	104	2.7	0.96	2.2	4.2	142	0.6	250	174	54	111	14.3	42.8	4.13	206	101.72	0.2035	0.8295	0.3037	0.7513	1.6071
Aim1-28	1	0	53	1	0	3	175.26	73.934	24.0701	139	95	66	108	40	80	27	50	27	0.2	0.1	0.1	8.1	4.8	153	163	29	15	9.5	102	3	0.82	2.3	4.2	141	1.1	185	107	54	118	14.2	44.1	7.21	246	108.95	0.0361	0.333	0.0731	0.3329	0.9643
Aim1-29	1	1	49	1	0	1				123	80	70	96	84	98	36	60	58	0.4	0.1	0.3	7.3	4	193	184	22	11	8.8	103	2.7	0.99	2.1	3.8	139	1.7	200	111	53	179	14.2	40.5	6.71	254		0.2886	0.7045	0.3091	0.6285	1.3036
Aim1-30	1	1	49	0	0	2	154.94	83.91	34.9532	132	82	61	95	40	92	20	12	31	0.4	0.1	0.3	7.8	4.4	157	124	24	11	9.5	101	3.5	0.73	1.7	3.4	138	8.5	206	112	82	61	13.4	39.1	5.91	258	149.42	0.0577	0.4205	0.0617	0.6523	1.25
Aim1-31	1	0	49	1	0	1	170.82	88.45	30.3124	124	88	70	98	20	57	20	22	50	0.3	0.1	0.2	9.1	4.6	128	79	25	9	9.5	101	3.4	0.76	2.1	4	137	0.4	196	100	34	311	14.5	42.5	5.95	131	147.09	0.059	0.4205	0.0723	0.5569	1.0179
Aim1-32	1	0	55	0	1	4	171.45	72.12	24.5347	118	75	68	91	65	102	37	45	88	0.5	0.2	0.3	7.6	4	192	151	24	13	9.4	102	3.5	0.77	1.5	3.8	138	0.5	132	70	52	87	13.3	39.3	5.85	313	93.99	0.3063	0.7841	0.3478	0.5172	0.8571
Aim1-33	1	0	57	1	1	2	184.15	77.56	22.8715	120	83	58	94	20	52	27	31	34	0.4	0.1	0.3	7	4.1	165	211	29	13	9	102	2.2	0.93	1.9	4.2	141	0.4	179	102	54	116	12.4	39.5	4.17	228	116.33	0.0872	0.5204	0.0829	0.594	1.1091
Aim1-34	1	1	50	1	0	1	190.5	104.78	28.8728	116	75	56	88	26	56	12	20	28	0.4	0.1	0.3	7	4.4	146	93	27	14	9.4	103	3.2	0.92	2.1	4.6	139	0.7	167	103	38	132	15.7	46	4.3	310	143.95	0.1131	0.5862	0.1131	1.07	1.4727
Aim1-35	1	1	54	1	1	1	172.09	87.54	29.5594	116	77	76	90	20	77	19	28	59	0.4	0.1	0.3	7	4.5	156	70	26	19	8.9	105	2.6	0.81	2.1	3.6	143	3.8	152	84	38	98	14.9	44.9	5.61	190	130.59	0.1581	0.7459	0.2038	0.7644	1.625
Aim1-36	1	0	47	0	0	2	165.1	110.2	40.4285	129	79	78	91	75	34	28	21	43	0.3	0.1	0.2	7.7	3.9	185	113	24	21	9.1	100	2.4	0.96	2	2.9	140	1.7	172	87	52	164	12.9	38.8	8.86	258	152.5	0.2466	0.8208	0.3239	0.4278	1.0545
Aim1-38	1	1	66	1	0	1	157.5	62.1	25.034	111	74	74	84	159	58	21	21	29	0.3	0.1	0.2	7.3	4.5	156	79	28	23	9.2	103	2.4	0.93	2.1	4	140	2.8	137	83	37	86	15.3	44.8	5.01	215	68.63	0.0955	0.6875	0.1196	0.45	1.0408
Aim1-40	1	0	46	1	0	2	185.42	97.98	28.4986	124	76	46	89	20	66	26	28	34	0.1	0.1	0	7.3	4.3	192	625	24	15	9.2	106	2.4	1.17	2.1	4.1	140	1.6	165	104	47	114	14.9	42.9	4.67	244	132.32	0.3713	0.8061	0.2876	1.5526	1.8769
Aim1-41	1	0	47	0	0	2	162.5	74	28.0237	97	59	62	69	20	122	32	23	148	0.3	0.1	0.2	7.9	4.5	196	258	27	12	10.1	102	2.8	0.88	2	4.1	139	2.5	192	82	109	86	14	43.2	6.66	332	111.7	0.089	0.6939	0.1084	0.9083	1.4091
Aim1-43	1	1	51	1	0	1	156.21	84.82	34.7601	130	93	70	103	75	92	24	24	24	0.3	0.1	0.2	7.8	4.3	155	110	27	12	9.3	99	2.7	1.06	2.2	4.1	136	3.5	167	103	47	129	14.5	43	7.67	276	98.91	0.0925	0.3673	0.1123	0.5544	1.1692
Aim1-45	1	0	55	1	0	1	180.34	83.91	25.8006	125	82	67	93	20	87	50	45	37	0.5	0.1	0.4	7.4	3.5	219	237	30	16	8.4	99	2.4	0.78	2.1	3.7	138	9.3	121	74	33	112	13.8	41.2	7.57	198	127.001	0.1807	0.5876	0.1974	0.5659	0.8906
Aim1-48	1	0	53	1	0	2	168.91	68.01	23.8376	112	71	64	83	20	112	34	45	18	0.6	0.1	0.5	7.9	4.7	183	497	30	17	10	100	3.2	1.21	2.3	4.4	140	0.7	232	132	85	133	15.4	46.2	3.32	185	82.215	0.0991	0.6495	0.1076	0.9049	1.5
Aim1-49	1	1	63	1	0	2	171.45	52.16	17.7445	111	73	38	86	20	114	48	24	131	1.1	0.6	0.5	8.2	3.2	142	74	33	14	9.2	100	3.9	1.05	1.7	4.1	139	0.2	107	35	65	105	12.5	37	6.5	203	64.2824	0.0839	0.4388	0.0554	0.4432	0.5156
Aim1-50	1	0	54	1	0	1	184.15	69.85	20.5979	115	72	44	87	20	86	16	9	6	0.7	0.1	0.6	7.1	4.2	77	93	30	13	9.3	102	3.4	0.86	2	4.5	139	1.5	166	114	47	67	12.8	39.4	3.71	165	97.0139	0.0604	0.3402	0.0481	0.8491	1.1406
Aim1-51	1	0	49	1	0	3	180.34	81.65	25.1057	116	67	62	79	20	74	21	20	23	0.4	0.1	0.3	7.4	4.5	158	154	27	9	9.2	102	2.9	0.86	2.3	3.9	137	0.6	224	170	47	138	14.8	42.4	5	181	119.996	0.1171	0.551	0.1255	0.5916	1.3077
Aim1-52	1	1	55	1	0	1	175.26	88.9	28.9425	132	80	55	95	20	59	37	45	27	0.6	0.1	0.5	7.2	4.3	148	67	30	14	9.6	103	4.3	0.93	2.2	4.2	140	0.6	118	69	36	101	14.9	43.3	5.91	154	112.851	0.1808	0.4639	0.1676	0.7777	1.1719
Aim1-53	1	1	46	1	0	3	170.82	82.55	28.2904	111	70	71	81	20	53	30	56	66	0.6	0.1	0.5	7.6	4.4	162	198	23	11	9.3	102	2.8	0.76	2.1	3.6	138	0.7	229	164	41	187	14.2	42.4	6.56	313	141.807	0.1837	0.6082	0.212	0.7167	1.3939
Aim1-54	1	0	48	0	0	2	161.29	56.2455	21.6209	125	76	70	94	20	76	35	33	49	0.2	0.1	0.1	8	3.6	114	59	24	17	9.2	104	3.4	1.11	2.1	4.3	138	1.5	252	11	93	126	12	37.8	4.68	304	66.5924	0.0192	0.2041	0.0272	0.3747	0.8333
Aim1-55	1	1	63	0	0	2	153.67	59.42	25.1625	123	78	72	91	20	92	17	19	26	0.2	0.1	0.1	7.9	4.5	172	146	28	17	9.8	106	2.6	0.86	2.2	4.4	144	3.7	220	130	71	103	12.9	39.4	6.86	344	75.997	0.1331	0.6186	0.1961	0.3403	0.9063
Aim1-56	1	0	46	1	0	1	181.61	100.7	30.5316	149	95	82	113	20	156	33	52	43	0.2	0.1	0.1	8.1	3.9	178	320	22	10	9	104	3.3	0.94	1.7	3.6	137	1.7	157	104	24	231	13.5	38.7	5.57	209	139.861	0.1288	0.5258	0.2168	0.3025	0.9219
Aim1-57	1	0	55	1	0	1	179.7	139	43.0446	129	85	61	98	20	109	30	45	67	0.4	0.1	0.3	7.3	4.3	177	130	28	16	9.3	101	3.9	1.22	2.2	4.3	138	4.6	151	86	44	177	13.9	41.5	6.21	208	134.506	0.1224	0.6289	0.1402	0.9626	1.4
Aim1-58	1	1	45	1	0	2	179.7	79.8	24.7119	111	67	54	79	20	109	21	17	30	0.5	0.1	0.4	8.3	4.4	370	136	26	11	9.7	100	3.6	0.85	2.3	3.7	139	17.2	156	107	42	64	14.7	43.1	7.95	270	149.886	0.1013	0.625	0.0944	0.8558	1.381
Aim1-59	1	1	54	1	1	1	170.18	86.6	29.902	113	69	57	84	20	65	9	7	26	0.4	0.1	0.3	7.1	4	151	88	27	7	9.4	106	2.3	0.96	2.3	4.7	142	1.3	122	72	33	108	13.7	43.3	6.02	265	107.749	0.1556	0.602	0.1783	0.8342	1.4308
Aim1-60	1	0	59	0	0	2	170.18	88	30.3854	150	83	75	102	20	103	16	16	20	0.2	0.1	0.1	7.6	3.8	211	201	27	17	9.2	102	2.2	0.95	2.1	4	138	2.3	177	98	67	79	11.6	36.3	3	171	107.181	0.0678	0.5816	0.08	0.4711	1.3231
Aim1-61	1	0	45	0	0	2	156.21	75.2963	30.8572	108	70	64	82	146	87	16	13	50	0.2	0.1	0.1	7.5	4.5	163	117	23	6	9	105	2.4	0.68	2	3.9	141	2	219	156	59	103	11.5	35	7.89	298	150.266	0.1917	0.6224	0.2041	1.0655	1.8154
Aim1-62	1	1	61	1	0	2	185.42	83.461	24.2756	123	82	78	94	20	102	27	16	79	0.5	0.1	0.4	7.4	4.1	209	116	24	24	9	102	3.7	1.09	2.1	4.8	139	1.8	213	91	102	100	11.6	35.1	6.67	149	101.657	0.1248	0.4742	0.1943	0.6261	1.5692
Aim1-63	1	0	62	1	1	1	180	103	31.7901	121	73	53	89	20	95	29	53	81	0.4	0.1	0.3	7.2	4.2	182	380	26	12	9.5	105	3.5	0.94	2.3	4.3	144	2.4	183	119	36	200	15.4	44.7	6.16	157	118.706	0.1698	1	0.1434	1.0862	1.6769
Aim1-65	1	1	58	1	0	1	185.42	75.3	21.9019	120	74	95	86	20	130	42	45	38	0.1			7.4	4.3	196	154	23	13	9	99	2.5	0.95	2	4.3	138	6.6	204	116	37	372	15.4	47	15.75	223	90.2719	0.2251	0.8878	0.3519	0.6486	1.4462
Aim1-66	1	1	52	0	1	NH/PI	162	109.8	41.8381	123	66	57	90	20	152	40	56	105	0.3	0.1	0.2	7.6	4	198	141	25	15	9.4	106	3.1	0.8	2	4.2	144	10.2	209	140	58	124	14.7	42.3	5.21	329	142.588	0.1094	0.4694	0.1033	0.6606	1.1077
Aim1-67	1	0	55	0	0	2	172.72	68	22.7942	109	74	64	85	20	68	37	38	104	0.5	0.1	0.4	7.5	4.1	195	85	24	10	9.7	102	3.3	0.77	2.1	4	139	4.9	218	135	72	129	14.4	42.4	6.9	193	107.228	0.1048	0.449	0.1198	0.8598	1.4462
Aim1-68	1	0	54	1	0	2	180.3	88	27.0702	113	74	56	85	29	58	28	37	30	0.1	0.1	0	7.1	4.1	239	268	22	10	9	104	3.6	1.03	2.1	4.3	141	1.9	176	121	50	56	13.9	40.8	2.94	199	123.48	0.2766	0.5918	0.2631	0.8674	1.1692
Aim1-69	1	0	54	0	0	2	158.8	70.8	28.0758	116	74	63	87	20	64	25	20	21	0.3	0.1	0.2	8.5	3.9	129	151	26	15	9.3	103	3.1	0.88	2.1	4.8	137	0.5	171	103	68	93	10.5	33	4.01	224	98.8373
Aim1-70	1	0	54	0	0	2	171.5	64.9	22.0656	99	71	74	79	20	135	25	26	17	0.2	0.1	0.1	7	4	179	150	28	9	9.2	103	3.7	0.65	2.2	4	144	1.1	146	82	59	65	13.1	41.2	4.1	166	122.66	0.0579	0.3571	0.071	0.6886	1
[truncated: 41 more columns]

## Sheet: Sheet2
Glucose	Glucose	Insulin	Insulin
95	5.27778	0	0
100	5.55556	0	0
89	4.94444	118.76	17.1
86	4.77778	97.9245	14.1
64	3.55556	59.0325	8.5
94	5.22222	49.3095	7.1
100	5.55556	66.672	9.6
80	4.44444	60.4215	8.7
99	5.5	127.788	18.4
71	3.94444	54.171	7.8
90	5	67.3665	9.7
93	5.16667	95.1465	13.7
73	4.05556	61.116	8.8
76	4.22222	27.78	4
98	5.44444	46.5315	6.7
105	5.83333	79.173	11.4
222	12.3333	147.234	21.2
84	4.66667	37.503	5.4
55	3.05556	63.894	9.2
83	4.61111	177.097	25.5
90	5	33.336	4.8
66	3.66667	34.0305	4.9
81	4.5	207.655	29.9
74	4.11111	90.285	13
86	4.77778	68.7555	9.9
160	8.88889	154.874	22.3
90	5	32.6415	4.7
81	4.5	37.503	5.4
158	8.77778	132.65	19.1
91	5.05556	70.1445	10.1
97	5.38889	150.707	21.7
144	8	443.786	63.9
170	9.44444	93.7575	13.5
133	7.38889	81.2565	11.7
85	4.72222	51.393	7.4
91	5.05556	39.5865	5.7
95	5.27778	147.929	21.3
86	4.77778	86.8125	12.5
123	6.83333	84.729	12.2
98	5.44444	355.584	51.2
90	5	134.733	19.4
92	5.11111	69.45	10
80	4.44444	115.287	16.6
73	4.05556	81.951	11.8
72	4	51.393	7.4
68	3.77778	68.061	9.8
79	4.38889	77.784	11.2
54	3	32.6415	4.7
102	5.66667	82.6455	11.9
102	5.66667	196.544	28.3
82	4.55556	152.095	21.9
106	5.88889	187.515	27
85	4.72222	56.2545	8.1
92	5.11111	65.9775	9.5
132	7.33333	182.654	26.3
95	5.27778	70.839	10.2
84	4.66667	77.0895	11.1
83	4.61111	0	0
99	5.5	98.619	14.2
81	4.5	19.446	2.8
90	5	94.452	13.6
81	4.5	126.399	18.2
59	3.27778	159.735	23
95	5.27778	47.226	6.8
103	5.72222	131.261	18.9
74	4.11111	60.4215	8.7
91	5.05556	56.949	8.2
108	6	52.0875	7.5
73	4.05556	45.1425	6.5
76	4.22222	240.992	34.7
86	4.77778	19.446	2.8
105	5.83333	59.727	8.6
70	3.88889	41.67	6
70	3.88889	72.228	10.4
68	3.77778	25.6965	3.7
99	5.5	117.37	16.9
108	6	168.764	24.3
100	5.55556	194.46	28
72	4	20.1405	2.9
93	5.16667	68.7555	9.9
88	4.88889	95.841	13.8
96	5.33333	156.263	22.5
68	3.77778	14.5845	2.1
106	5.88889	150.012	21.6
87	4.83333	149.317	21.5
99	5.5	222.935	32.1
95	5.27778	99.3135	14.3
99	5.5	57.6435	8.3
91	5.05556	45.837	6.6
93	5.16667	43.059	6.2
